# Supplementary material for: Who and where are the uncounted children? Inequalities in birth certificate coverage among children under five years in 94 countries using nationally representative household surveys
Source: Int J Equity Health. 2017 Aug 18;16:148. doi: 10.1186/s12939-017-0635-6 (PMC5562988; doi:10.1186/s12939-017-0635-6)
Supplement: Supplementary file 3 — Birth Registration Status of Children Under Age Five in 94 countries: country level estimates, sample size, and data sources. (XLSX 27 kb) [file 12939_2017_635_MOESM3_ESM.xlsx]

## Sheet: T1.All
Additional File 3: Birth Registration Status of Children Under Age Five in 94 countries
UNICEF region	World Bank Income Group	Country	Year	Percentage of children under five whose birth is registered									Percentage of children under five whose birth is not registered	Number of children	Data source	Round/Phase
				Registered with birth certificate			Registered without birth certificate			Total registered
				Estimate	95% CI		Estimate	95% CI		Estimate	95% CI
West & Central Africa	Low income	Benin	2011	61.5698	59.7635	63.3447	18.6081	17.5155	19.7525	80.1779	78.6085	81.659	19.8221	14161.9	DHS	VI
	Low income	Burkina Faso	2010	52.3003	50.2788	54.3143	24.5778	22.9963	26.231	76.8781	75.1085	78.5578	23.1219	14703.8	DHS	VI
	Lower-middle income	Cameroon	2011	49.2915	47.0327	51.5531	12.1488	11.1461	13.2283	61.4403	59.0387	63.7875	38.5597	11802	DHS	VI
	Low income	CAR	2010	46.6789	44.5249	48.8453	14.3504	13.1048	15.6931	61.0293	58.5682	63.4355	38.9707	10474	MICS	4
	Low income	Chad	2014	8.69165	7.85762	9.60498	3.34809	2.6025	4.29786	12.0397	10.9118	13.2669	87.9603	18932.8	DHS	VII
	Lower-middle income	Congo Brazz	2011	76.8382	74.5756	78.9563	13.9672	12.5933	15.4645	90.8055	89.3991	92.0419	9.19453	8558.32	DHS	VI
	Low income	Congo DR	2013	14.0866	11.8578	16.6552	10.5248	9.03734	12.2242	24.6114	21.789	27.6701	75.3886	18936.3	DHS	VI
	Lower-middle income	Cote dIvoire	2011	45.5042	42.6842	48.3534	19.4531	17.56	21.497	64.9573	62.0759	67.7335	35.0427	7772.44	DHS	VI
	Lower-middle income	Gabon	2012	71.522	67.5697	75.1697	18.0503	15.1625	21.3497	89.5724	87.4325	91.3838	10.4276	5951.8	DHS	VI
	Low income	Gambia	2013	57.0671	54.603	59.4966	14.9167	12.4626	17.7559	71.9837	69.3398	74.4836	28.0163	8765.49	DHS	VI
	Lower-middle income	Ghana	2014	55.8049	52.9147	58.6563	14.6798	12.1952	17.5693	70.4847	67.6268	73.1903	29.5153	5818.64	DHS	VII
	Low income	Guinea	2012	41.5089	38.2295	44.8652	16.4103	14.2869	18.7801	57.9191	54.2638	61.4896	42.0809	7073.35	DHS	VI
	Low income	Guinea Bissau	2006	47.876	45.0586	50.707	1.14738	0.816033	1.61109	49.0234	46.1521	51.901	50.9766	5845.81	MICS	3
	Low income	Liberia	2013	24.617	22.1217	27.2952	0			24.617	22.1217	27.2952	75.383	7343.05	DHS	VI
	Low income	Mali	2012	76.9744	74.6893	79.1108	7.31836	6.58629	8.12472	84.2927	82.1646	86.2095	15.7073	10748.1	DHS	VI
	Low income	Mauritania	2011	49.1311	47.0227	51.2426	9.71059	8.9357	10.5449	58.8417	56.6452	61.0035	41.1583	9277.81	MICS	4
	Low income	Niger	2012	29.3453	27.2941	31.4838	34.5308	32.3939	36.732	63.876	61.1276	66.5365	36.124	13583.5	DHS	VI
	Lower-middle income	Nigeria	2013	14.7632	13.578	16.0327	15.081	14.013	16.2151	29.8442	28.0082	31.7475	70.1557	30108.3	DHS	VI
	Lower-middle income	S Tome & Principe	2014	94.6881	93.0079	95.9819	0.520978	0.24143	1.12058	95.2091	93.6817	96.3815	4.79094	2030	MICS	5
	Lower-middle income	Senegal	2014	61.9316	58.2129	65.5155	10.8143	9.44255	12.3581	72.7459	69.6821	75.6085	27.2541	6174.21	DHS	VII
	Low income	Sierra Leone	2013	33.7882	30.7141	37.0057	42.9207	39.3386	46.5784	76.7089	73.9161	79.2865	23.2911	12281.4	DHS	VI
	Low income	Togo	2010	70.0858	67.5142	72.5366	7.85396	6.82806	9.01909	77.9397	75.4614	80.2334	22.0603	4746	MICS	4
South Asia	Low income	Afghanistan	2010	34.5894	31.5421	37.7687	2.75452	2.2164	3.41871	37.3439	34.1446	40.658	62.6561	13937.9	MICS	4
	Lower-middle income	Bangladesh	2014	16.6307	15.1803	18.1901	3.52574	2.97067	4.18004	20.1565	18.5698	21.8424	79.8435	7798.25	DHS	VII
	Lower-middle income	Bhutan	2010	99.7218	99.5037	99.8441	0.167183	0.0827241	0.337582	99.8889	99.7049	99.9582	0.11106	6297	MICS	4
	Low income	India	2005	26.8977	26.0406	27.7724	14.2515	13.5736	14.9573	41.1492	40.0889	42.2177	58.8508	55895.4	DHS	V
	Lower-middle income	Maldives	2009	89.2769	87.5859	90.762	3.19575	2.62326	3.88818	92.4727	91.0455	93.6882	7.52731	4192.2	DHS	V
	Low income	Nepal	2014	52.9569	50.454	55.4449	5.15878	4.2961	6.1835	58.1156	55.66	60.5317	41.8844	5349	MICS	5
	Lower-middle income	Pakistan	2012	31.9311	28.5359	35.5294	1.6833	1.22259	2.31354	33.6144	30.2186	37.1885	66.3856	11677.4	DHS	VI
Middle East & North Africa	Upper-middle income	Algeria	2012	94.7565	93.4432	95.8185	4.8473	3.79886	6.16655	99.6038	99.4243	99.7275	0.39622	14701	MICS	4
	Lower-middle income	Djibouti	2006	89.484	86.6244	91.7903	2.17991	1.4443	3.27774	91.664	88.8378	93.8243	8.33604	2244.98	MICS	3
	Lower-middle income	Egypt	2014	99.0637	98.709	99.3217	0.314204	0.21293	0.463421	99.3779	99.0322	99.6007	0.62205	14856	DHS	VI
	Lower-middle income	Iraq	2011	97.0767	96.6908	97.4188	2.1535	1.85917	2.49324	99.2302	99.0653	99.3662	0.76978	36307	MICS	4
	Upper-middle income	Jordan	2012	46.8569	44.5491	49.1783	52.2133	49.905	54.5123	99.0702	98.6596	99.3559	0.92978	9337.72	DHS	VI
	Not classified	State of Palestine	2014	98.5473	98.2136	98.8195	0.790347	0.603093	1.03514	99.3376	99.0849	99.5209	0.66235	7816	MICS	5
	Lower-middle income	Sudan	2014	49.7954	46.7454	52.8468	17.5427	16.1826	18.9912	67.3381	64.1138	70.4064	32.6619	14081	MICS	5
	Lower-middle income	Syria	2006	91.3049	89.9925	92.4596	4.73789	3.8214	5.86078	96.0428	95.4001	96.5989	3.95721	11017	MICS	3
	Upper-middle income	Tunisia	2011	85.1561	82.8027	87.2371	14.0428	12.0123	16.3528	99.199	98.7799	99.4749	0.80103	2899	MICS	4
	Lower-middle income	Yemen	2013	15.5664	14.2964	16.927	15.1338	13.7653	16.6121	30.7002	28.9743	32.4819	69.2998	15599.7	DHS	VI
Latin America and the Caribbean	Upper-middle income	Argentina	2011	99.4058	99.111	99.6033	0.594193	0.396745	0.889028	100			0	3046988	MICS	4
	High income	Barbados	2012	97.9533	94.7347	99.2206	0.782807	0.189962	3.16713	98.7361	96.6757	99.5257	1.26392	465	MICS	4
	Lower-middle income	Belize	2011	89.84	88.2038	91.2716	5.40058	4.34608	6.69304	95.2405	94.07	96.1894	4.75945	1946	MICS	4
	Lower-middle income	Bolivia	2008	35.3704	33.6947	37.083	40.5538	38.85	42.2806	75.9242	74.6031	77.1976	24.0758	9117.67	DHS	V
	Upper-middle income	Costa Rica	2011	98.0362	96.6206	98.8657	1.66376	0.941151	2.92479	99.6999	98.1383	99.9523	0.30009	2274	MICS	4
	Upper-middle income	Cuba	2014	99.8701	99.7519	99.932	0.117696	0.0594495	0.232878	99.9878	99.9121	99.9983	0.01222	5667	MICS	5
	Upper-middle income	Dominican Rep	2013	81.3469	78.6915	83.7397	2.74578	2.12083	3.54822	84.0926	81.6987	86.2262	15.9074	3912.22	DHS	VI
	Lower-middle income	Guyana	2009	72.7176	69.5709	75.6529	15.2013	13.0129	17.6828	87.9189	85.4204	90.0392	12.0811	2052.74	DHS	V
	Low income	Haiti	2012	72.952	70.9325	74.8809	6.79618	5.96428	7.73457	79.7482	77.9607	81.4253	20.2518	7102.04	DHS	VI
	Lower-middle income	Honduras	2011	90.7925	90.0165	91.514	2.75803	2.38658	3.18541	93.5506	92.9159	94.1319	6.44943	10735.7	DHS	VI
	Upper-middle income	Panama	2013	92.728	91.1853	94.0184	2.8921	2.09028	3.98896	95.6201	94.4885	96.5278	4.37994	360322	MICS	5
	Upper-middle income	Saint Lucia	2012	69.9302	62.3111	76.5877	22.0368	16.1392	29.3357	91.967	88.2249	94.5927	8.033	291	MICS	4
	Upper-middle income	Suriname	2010	94.8006	93.6591	95.7459	4.0947	3.27339	5.11119	98.8953	98.3201	99.275	1.10472	3308	MICS	4
	High income	Trinidad & Tobago	2006	81.7381	79.0549	84.1464	14.8458	12.6225	17.3827	96.5838	95.1478	97.6055	3.4162	1117	MICS	3
	High income	Uruguay	2012	98.787	97.1217	99.4938	1.00796	0.352708	2.84579	99.795	99.561	99.9044	0.20503	1599	MICS	4
Eastern & Southern Africa	Low income	Burundi	2010	56.352	53.2642	59.3913	18.8062	16.6091	21.22	75.1582	72.5998	77.5516	24.8418	7599.77	DHS	VI
	Low income	Comoros	2012	76.4076	73.3944	79.1764	10.8952	9.0939	13.0022	87.3027	85.225	89.1256	12.6973	3391.06	DHS	VI
	Low income	Ethiopia	2005	1.27939	0.940306	1.73862	5.36164	4.50133	6.3754	6.64103	5.67721	7.75503	93.359	10831.2	DHS	V
	Lower-middle income	Kenya	2014	24.1133	22.8732	25.3985	42.77	41.2624	44.2911	66.8833	65.3595	68.3726	33.1167	19953.6	DHS	VII
	Lower-middle income	Lesotho	2009	18.04	16.3738	19.8356	27.0956	25.167	29.1146	45.1357	42.796	47.497	54.8643	4173.89	DHS	VI
	Low income	Madagascar	2008	60.6243	58.6456	62.5688	19.0865	17.7581	20.4895	79.7108	78.0461	81.2795	20.2892	13133.6	DHS	VI
	Low income	Malawi	2013	5.58731	4.59002	6.78586	58.2847	56.3645	60.1802	63.872	62.11	65.5975	36.128	18981	MICS	5
	Low income	Mozambique	2011	28.0387	26.4154	29.7215	19.8371	18.3982	21.3591	47.8758	45.8217	49.9372	52.1242	10717.8	DHS	VI
	Upper-middle income	Namibia	2013	63.2028	61.3152	65.0508	23.9231	22.1068	25.8391	87.1259	85.5259	88.5728	12.8741	5677.56	DHS	VI
	Low income	Rwanda	2014	2.66567	2.26333	3.13723	53.3248	51.119	55.5176	55.9904	53.7816	58.1758	44.0096	7914.77	DHS	VII
	Low income	Somalia	2006	2.99683	2.25435	3.97391	0			2.99683	2.25435	3.97391	97.0032	6305	MICS	3
	Not classified	South Sudan	2010	29.4214	27.6166	31.2931	6.00868	5.14326	7.00896	35.4301	33.3444	37.5726	64.57	8338	MICS	4
	Lower-middle income	Swaziland	2010	29.7309	27.626	31.9253	19.7254	17.7942	21.8105	49.4562	46.9954	51.9196	50.5438	2647	MICS	4
	Low income	Tanzania	2010	7.70436	6.77722	8.74644	8.54611	7.62082	9.5721	16.2505	14.8636	17.7398	83.7495	8080.87	DHS	VI
	Low income	Uganda	2011	17.6624	15.7302	19.7761	12.2136	10.2631	14.4751	29.876	27.4393	32.4324	70.124	8360.67	DHS	VI
	Lower-middle income	Zambia	2013	4.07991	3.4235	4.85585	7.21509	6.27322	8.28586	11.295	10.0703	12.6477	88.705	13715.1	DHS	VI
	Low income	Zimbabwe	2014	28.9488	27.5337	30.406	3.39692	2.95483	3.9025	32.3457	30.8828	33.8439	67.6543	9884	MICS	5
East Asia & Pacific	Low income	Cambodia	2014	63.8804	61.6239	66.0773	9.43185	8.26238	10.7475	73.3122	71.1917	75.3307	26.6878	7805.37	DHS	VII
	Lower-middle income	Indonesia	2012	57.1236	55.5044	58.7277	9.51987	8.81907	10.2701	66.6435	65.1202	68.1327	33.3565	16784.5	DHS	VI
	Lower-middle income	Lao	2011	32.7653	31.0824	34.4937	41.9988	40.4077	43.6067	74.7641	73.079	76.3778	25.2359	11067	MICS	4
	Lower-middle income	Mongolia	2013	99.0098	98.7188	99.2353	0.288775	0.177319	0.469957	99.2986	99.0483	99.4835	0.70139	6054	MICS	5
	Upper-middle income	Thailand	2012	99.4388	99.1464	99.6315	0			99.4388	99.1464	99.6315	0.56116	9716	MICS	4
	Lower-middle income	Timor-Leste	2009	40.4687	38.4302	42.5406	14.7003	13.5062	15.9805	55.169	52.9338	57.3835	44.831	10074.6	DHS	VI
	Lower-middle income	Vanuatu	2007	41.4418	36.5791	46.4773	1.5615	0.937654	2.58955	43.0033	37.9688	48.1869	56.9967	1634	MICS	3
	Lower-middle income	Vietnam	2013	95.3856	94.3218	96.2581	0.678029	0.406231	1.12962	96.0636	95.1099	96.8376	3.93635	3316	MICS	5
CEE & CIS	Lower-middle income	Albania	2008	77.6118	74.0497	80.8117	21.0373	17.8873	24.576	98.6491	97.8056	99.1711	1.35089	1595.16	DHS	V
	Lower-middle income	Armenia	2010	99.3805	98.6551	99.7158	0.205073	0.0487885	0.857693	99.5856	98.9641	99.8348	0.41441	1479.33	DHS	VI
	Lower-middle income	Azerbaijan	2006	88.308	85.1694	90.8537	5.31515	3.95683	7.10528	93.6231	91.5763	95.1987	6.37689	2209.6	DHS	V
	Lower-middle income	Georgia	2005	92.0238	89.5025	93.9802	2.61194	1.82949	3.71637	94.6357	92.6755	96.0935	5.36426	2037	MICS	3
	Upper-middle income	Kazakhstan	2010	99.3742	99.0861	99.5718	0.369322	0.214987	0.633746	99.7435	99.5706	99.8469	0.25652	5181	MICS	4
	Lower-middle income	Kosovo	2013	73.6603	70.4766	76.6145	14.4152	12.3713	16.7323	88.0755	85.7006	90.1015	11.9245	1648	MICS	5
	Lower-middle income	Kyrgyzstan	2014	95.5233	94.313	96.4856	2.20833	1.7132	2.84243	97.7316	96.6026	98.4913	2.26839	4577	MICS	5
	Upper-middle income	Macedonia	2011	98.1537	96.8991	98.9065	1.58907	0.877281	2.86169	99.7428	99.3341	99.9009	0.25719	1376	MICS	4
	Lower-middle income	Moldova	2012	96.1002	94.5594	97.2175	3.47182	2.39303	5.01196	99.572	99.1096	99.7948	0.42799	1869	MICS	4
	Upper-middle income	Montenegro	2013	97.3568	95.1397	98.5777	2.05005	0.956632	4.33848	99.4069	98.6409	99.7423	0.59315	1420	MICS	5
	Upper-middle income	Serbia	2014	98.3944	97.5523	98.9499	1.02507	0.600758	1.74382	99.4195	98.8112	99.7174	0.58054	2720	MICS	5
	Low income	Tajikistan	2012	81.6636	79.7145	83.4643	6.75388	5.49606	8.27437	88.4175	86.9755	89.7188	11.5825	5536.38	DHS	VI
	Lower-middle income	Turkmenistan	2006	91.5789	89.475	93.2937	4.1614	2.79454	6.15449	95.7403	94.3645	96.7916	4.25972	2075	MICS	3
	Lower-middle income	Ukraine	2012	99.3834	98.777	99.6901	0.409453	0.19259	0.868389	99.7929	99.1538	99.9495	0.20715	4379	MICS	4
	Low income	Uzbekistan	2006	99.5439	99.1818	99.7461	0.38058	0.198273	0.729288	99.9244	99.7221	99.9795	0.07557	4986	MICS	3
Notes:
All estimates are weighted to take survey design into account A total of 4,195,238 children were included in the analysis In the DHS, registered children defined as de jure children under five years of age whose births are registered with the civil authorities The sample size for Argentina is the sample size for actual survey The 13 countries where more children were registered without receiving …
